# Supplementary material for: Lytic Capsule-Specific Acinetobacter Bacteriophages Encoding Polysaccharide-Degrading Enzymes
Source: Viruses. 2024 May 13;16(5):771. doi: 10.3390/v16050771 (PMC11126041; doi:10.3390/v16050771)
Supplement: Supplementary file 1 [file viruses-16-00771-s001.zip]

Archive with 5 entries (5 files):
- Suppl_Fig_S1.jpg
- Suppl_Fig_S2.jpg
- Suppl_Fig_S3_a.jpg
- Suppl_Fig_S3_b.jpg
- File_S1_Best-ranked structures of tailspike proteins of Acinetobacter phages predicted by AlphaFold 2.zip
